# Supplementary material for: Improved Shear Strength Prediction Model of Steel Fiber Reinforced Concrete Beams by Adopting Gene Expression Programming
Source: Materials (Basel). 2022 May 24;15(11):3758. doi: 10.3390/ma15113758 (PMC9181210; doi:10.3390/ma15113758)
Supplement: Supplementary file 1 [file materials-15-03758-s001.zip]

Archive with 1 entries (1 files):
- materials-1623194-supplementary.pdf
